# Supplementary material for: Negative interaction effect of heat and drought stress at the warm end of species distribution
Source: Oecologia. 2024 Jan 23;204(1):173–85. doi: 10.1007/s00442-023-05497-5 (PMC10830594; doi:10.1007/s00442-023-05497-5)
Supplement: Supplementary file 1 — Supplementary file1 (XLSX 20 KB) [file 442_2023_5497_MOESM1_ESM.xlsx]

## Sheet: Information
Digital supplementary material 2
Journal: Oecologia
Tittle: Negative interaction effect of heat and drought stress at the warm end of species distribution
Authors: Judith R. Schepers*, Jessica Heblack, and Yvonne Willi
*Correspondence: Judith.schepers@unibas.ch

## Sheet: Table S1
Table S1: Climate averages in the last 60 years at the locations of the five populations of Arabidopsis lyrata studied.
	Average April-June			Average June-August			Yearly
Population and period	Tmean [°C]	Tmax [°C]	P [mm]	Tmean [°C]	Tmax [°C]	P [mm]	Pmin [mm]
NW
1960-1990	9.9	15.8	62	17.8	23.6	85	18
1970-2000	9.7	15.9	65	17.5	23.3	92	16
2000-2018	9.5	15.5	78	17.9	23.6	96	13
NE
1960-1990	12.5	19	87	19.2	25.7	90	52
1970-2000	12.6	18.7	88	19.2	25.3	92	55
2000-2018	12.9	18.9	99	20	25.4	109	43
C
1960-1990	13.4	19.2	82	20.3	25.9	85	38
1970-2000	13.1	18.8	80	20.1	25.8	84	34
2000-2018	13.7	19.2	91	21.2	26	84	30
SW
1960-1990	18.1	25.3	106	24.1	31.1	94	49
1970-2000	18	24.8	108	24.3	30.7	95	50
2000-2018	18.9	25.3	116	25.2	30.8	100	26
SE
1960-1990	18.6	25.5	96	24	30.4	104	77
1970-2000	18.5	25.4	98	24.1	30.4	107	80
2000-2018	19.1	25.8	105	24.6	30.4	120	35
Mean SW and SE
1960-1990	18.4	25.4	106	24.1	30.7	99	63
1970-2000	18.3	25.1	108	24.2	30.5	101	65
2000-2018	18.9	25.6	116	24.9	30.6	110	30
Overall mean
1960-1990	15.1	21.7	87	17.6	22.8	76.3	39
1970-2000	15	21.5	88	17.5	22.6	78.3	39.2
2000-2018	15.5	21.7	98	18.2	22.7	84.9	24.5
Difference 1960-1990 to 2000-2018	0.4	0	11	0.6	-0.1	8.6	-14.5
Climate data were downloaded from WorldClim 1.4 and 2.1.

## Sheet: Table S2
Table S2: Origin of the A. lyrata populations included in this study
Population	State of origin	Latitude, N [°]	Longitude, W [°]	Year of seed collection
NW	Ontario, Canada	49.65	94.92	2011
NE	New York, USA	42.35	76.39	2011
C	Michigan, USA	42.7	89.19	2007-2014
SW	Missouri, USA	37.72	92.05	2011
SE	North Carolina, USA	36.41	79.96	2011

## Sheet: Table S3
Table S3: Overview of means, standard deviations, and number of observations per population, treatment, and trait.
	N (germination)	N (survival)	Survival	Longevity [days]	N (flowering)	Flowering time [days]	Flowering	N (xmid)	Xmid [days]	N (size)	Size [mm2]	N (growth rate)	Growth rate	N (SLA)	SLA [mm2 mg-1]	N (LDMC)	LDMC [mg g-1]	N (root:shoot)	Root:shoot ratio
Total	2310	1479	0.64	149+-48	297	132+-30	0.37	2287	25+-429	2297	1142+-0	2287	0.23+-0.19	1403	21+-61	1405	280+-89	1456	0.42+-7.09
Control
NW	8	7	0.88	175+-19	6	129+-18	0.75	8	32+-5.1	8	1390+-372	8	0.19+-0.05	5	25+-51	5	323+-59	6	0.27+-0.1
NE	9	9	1	189+-1	0		0	9	25+-0.57	9	1797+-108	9	0.15+-0.01	9	7+-1	9	246+-4	9	0.46+-0.03
C	546	519	0.95	186+-18	208	134+-13	0.38	541	27+-4	543	1436+-165	541	0.21+-0.14	467	25+-62	468	308+-65	506	0.33+-0.08
SW	7	7	1	186+-0.7	4	109	0.57	7	24+-4.2	7	841+-48	7	0.28+-0.12	6	87+-3	6	272+-11	7	0.44+-0.04
SE	7	7	1	189+-0.5	6	129+-25	0.86	7	28+-1.3	7	1767+-140	7	0.34+-0.54	6	345+-105	6	329+-52	7	0.41+-0.07
Heat
NW	8	7	0.88	152+-3.6	0		0	8	29+-1.5	8	1171+-60	8	0.2+-0.06	7	26+-9	7	286+-143	7	0.38+-0.05
NE	9	8	0.89	157+-0.24	0		0	9	25+-1.5	9	1610+-98	9	0.19+-0.04	8	14+-1	8	261+-30	8	0.51+-0.05
C	548	434	0.79	152+-17	5	123+-14	0.01	539	26+-2.4	542	1234+-114	539	0.24+-0.13	431	15+-18	432	274+-62	434	0.47+-0.06
SW	8	7	0.88	153+-0.9	0		0	8	23+-3.7	8	853+-129	8	0.3+-0.05	7	21+-8	7	258+-23	7	0.79+-0.31
SE	9	9	1	157+-0.5	0		0	9	26+-0.86	9	1336+-161	9	0.34+-0.42	9	17+-6	9	243+-37	9	0.68+-0.09
Drought
NW	7	6	0.86	186+-0.8	3	136	0.43	7	24+-0.22	7	1008+-15	7	0.2+-0.01	6	16+-22	6	248+-46	6	0.48+-0.13
NE	9	8	0.89	178+-30	0		0	9	25+-0.32	9	1351+-46	9	0.14+-0.01	8	7+-1	8	227+-13	8	0.43+-0.11
C	542	409	0.75	167+-24	62	149+-13	0.11	540	25+-2.2	540	1075+-73	540	0.19+-0.11	392	18+-63	392	268+-45	400	0.43+-0.13
SW	9	9	1	185+-0.6	0		0	9	24+-1	9	817+-136	9	0.34+-0.27	9	10+-5	9	238+-32	9	0.74+-0.08
SE	9	7	0.78	177+-29	3	146	0.33	9	28+-4.7	9	1177+-176	9	0.21+-0.11	7	30+-79	7	242+-7	7	0.53+-0.02
Heat+Drought
NW	6	0	0	93+-19	0		0	6	23+-3.5	6	829+-95	6	0.31+-0.18	0		0		0
NE	9	0	0	65+-2.9	0		0	8	19+-2.3	9	881+-162	8	0.51+-0.02	0		0		0
C	545	23	0.04	89+-10	0		0	539	22+-2.8	543	811+-134	539	0.3+-0.13	23	46+-2	23	251+-5	23	0.59+-0.5
SW	7	1	0.14	132+-4.5	0		0	7	21+-1.9	7	600+-49	7	0.29+-0.23	1	149	1	363	1	2.35
SE	8	2	0.25	97+-19	0		0	8	22+-2.4	8	1020+-152	8	0.31+-0.26	2	121	2	216	2	0.51
Sample sizes are written to the left of the traits.

## Sheet: Table S4
Table S4: Model selection for testing the effect of heat and drought on performance and leaf/ root functional traits of Arabidopsis lyrata, with models differing in the random-effects part.
Model	a	b	c
Variable	AIC	AIC	AIC
Survival	1677	1682	1659
Longevity	-1670	-1658	-1621
Flowering	1026	1030	1019
Size	32830	32852	32883
Xmid	15097	15110	15119
Growth rate	-6231	-6224	-6243
SLA	1582	1601	1608
LDMC	-2115	-2120	-2127
Root:shoot	-4907	-4920	-4929
Model a. y~temperature*watering + (1 + temperature + watering|population) + (1 + temperature + watering|population:family). Model b. y~temperature*watering + (1|population) + (0 + temperature|population) + (0 + watering |population) + (1|population:family) + (0 + temperature|population:family) + (0 + watering|population:family). Model c. y~temperature*watering + (1|population) + (1|population:fam…
